# Supplementary material for: A Scoping Review of Mathematical Models Used to Investigate the Role of Dogs in Chagas Disease Transmission
Source: Animals (Basel). 2023 Feb 5;13(4):555. doi: 10.3390/ani13040555 (PMC9951694; doi:10.3390/ani13040555)
Supplement: Supplementary file 1 [file animals-13-00555-s001.zip]

Archive with 1 entries (1 files):
- animals-2170984-supplementary.pdf
